# Supplementary material for: A Novel Eye Movement Data Transformation Technique that Preserves Temporal Information: A Demonstration in a Face Processing Task
Source: Sensors (Basel). 2019 May 23;19(10):2377. doi: 10.3390/s19102377 (PMC6567129; doi:10.3390/s19102377)
Supplement: Supplementary file 1 [file sensors-19-02377-s001.zip]

Archive with 2 entries (2 files):
- data.mx
- code.wls
