# Supplementary material for: A Novel Eye Movement Data Transformation Technique that Preserves Temporal Information: A Demonstration in a Face Processing Task
Source: Sensors (Basel). 2019 May 23;19(10):2377. doi: 10.3390/s19102377 (PMC6567129; doi:10.3390/s19102377)
Supplement: Supplementary file 1 [file sensors-19-02377-s001.zip › code.wls]

#!/usr/bin/env wolframscript
(* ::Package:: *)

(* ::Input:: *)
(*Needs["HypothesisTesting`"];*)
(*dataByTrialFull=Import[(*path to file*)"data.mx"];*)
(*subjectList=DeleteDuplicates[dataByTrialFull[[All,"subjectID"]]];*)
(*subjectsByASD=GatherBy[Transpose[{subjectList,Table[SelectFirst[dataByTrialFull,(#subjectID==s)&]["autism"],{s,subjectList}]}],Last][[All,All,1]];*)
(*model1={"MDSspatialLevenshteinL","MDSspatialLevenshteinR"};*)
(*model2={"MDSspatialLevenshteinL","MDSspatialLevenshteinR","MDSlevenshteinL","MDSlevenshteinR"};*)
(*model3={"tsneSpatialL","tsneSpatialR"};*)
(*model4={"tsneSpatialL","tsneSpatialR","tsneScanMatchL","tsneScanMatchR"};*)
(*classVar="autism";*)
(*classes=DeleteDuplicates[dataByTrialFull[[All,classVar]]];*)
(*nClasses=Length[classes];*)
(*classPriors=Association[Table[c->1/nClasses,{c,classes}]];*)
(*nresample=5;*)
(*nfolds=2;*)
(*confusionMatrices=Table[0,{4},{nClasses},{nClasses+1}];*)
(*todaysDate=DateObject[{2019,3,28}];*)
(*randomSeed=AbsoluteTime[todaysDate];SeedRandom[randomSeed];randomSeeds=RandomInteger[randomSeed,nresample];*)
(*accur=Table[{},{nresample}];*)
(*Do[*)
(*SeedRandom[randomSeeds[[resampleIter]]];*)
(*foldsBySubj=Flatten/@Transpose@(TakeDrop[RandomSample[#],Round[Length[#]/2]]&/@subjectsByASD);*)
(*foldsByRow=RandomSample/@Table[Select[Range[Length[dataByTrialFull]],MemberQ[f,dataByTrialFull[[#,"subjectID"]]]&],{f,foldsBySubj}];*)
(*Do[*)
(*measurementsModel1To4=Table[ClassifierMeasurements[Classify[Flatten/@Values@dataByTrialFull[[foldsTrainTest[[1]],predictors]]->dataByTrialFull[[foldsTrainTest[[1]],classVar]],FeatureTypes->"NumericalVector",Method->{"GradientBoostedTrees","BoostingMethod"->"DART"},TrainingProgressReporting->None,RandomSeeding->randomSeeds[[resampleIter]]],Flatten/@Values@dataByTrialFull[[foldsTrainTest[[2]],predictors]]->dataByTrialFull[[foldsTrainTest[[2]],classVar]],ClassPriors->classPriors,RandomSeeding->randomSeeds[[resampleIter]]],{predictors,{model1,model2,model3,model4}}];*)
(*confusionMatrices+=(#["ConfusionMatrix"]&/@measurementsModel1To4);*)
(*AppendTo[accur[[resampleIter]],#["Accuracy"]&/@measurementsModel1To4]*)
(*,{foldsTrainTest,{foldsByRow,Reverse[foldsByRow]}}];*)
(*,{resampleIter,nresample}];*)
(**)
(*results=(N[Total[Diagonal[#]]/Total[#,2]]&/@confusionMatrices);*)
(**)
(*stats=Table[*)
(*diff=accur[[All,All,comp[[1]]]]-accur[[All,All,comp[[2]]]];*)
(*diffR=Table[Mean[diff[[i]]],{i,nresample}];*)
(*Sm2=Total[Table[Sum[(diff[[i,j]]-diffR[[i]])^2,{j,nfolds}]/nfolds,{i,nresample}]]/nresample;*)
(*tStat=diff[[1,1]]/Sqrt[Sm2];*)
(*Pval=StudentTPValue[tStat,nresample,TwoSided->True];*)
(*{tStat,Pval},{comp,{{1,2},{3,4}}}];*)
